# Supplementary material for: Gerstmann–Sträussler–Scheinker Disease with F198S Mutation Induces Independent Tau and Prion Protein Pathologies in Bank Voles
Source: Biomolecules. 2022 Oct 21;12(10):1537. doi: 10.3390/biom12101537 (PMC9599806; doi:10.3390/biom12101537)
Supplement: Supplementary file 1 [file biomolecules-12-01537-s001.zip]

Archive with 1 entries (1 files):
- biomolecules-1884747-supplementary.pdf
